# Supplementary material for: Effect of Bovine Milk Peptides on Cell Inflammation, Proliferation and Differentiation: Milk Potential Benefits Are Preserved in an Unconventional Cow Feeding Strategy
Source: Biology (Basel). 2023 Aug 23;12(9):1162. doi: 10.3390/biology12091162 (PMC10525111; doi:10.3390/biology12091162)
Supplement: Supplementary file 1 [file biology-12-01162-s001.zip]

Archive with 1 entries (1 files):
- biology-2519632-supplementary.pdf
